# Supplementary material for: Merging metagenomics and geochemistry reveals environmental controls on biological diversity and evolution
Source: BMC Ecol. 2014 May 28;14:16. doi: 10.1186/1472-6785-14-16 (PMC4047435; doi:10.1186/1472-6785-14-16)
Supplement: Additional file 1: Table S1 — Geochemical metadata reported with the HOT-ALOHA metagenomic datasets [2]. [file 1472-6785-14-16-S1.xlsx]

## Sheet: Sheet1
Depth	Temp.	Salinity	DOC	N+N	DIP	O	DIC
(m)	(°C)		(mg/kg)	(nmol/kg)	(nmol/kg)	(mmol/kg)	(mmol/kg)
10	26.4	3.508	78	1	41	204.6	1967.6
70	24.93	3.521	79	1.3	16	217.4	1981.8
130	22.19	3.531	69	285	66.2	204.9	2026.5
200	18.53	3.504	63	1162	274.2	198.8	2047.7
500	7.25	3.407	47	28850	2153	118	2197.2
770	4.78	3.432	40	41890	3070	32.3	2323.8
4000	1.46	3.469	38	36560	2558	147.8	2325.5
