# Supplementary material for: Merging metagenomics and geochemistry reveals environmental controls on biological diversity and evolution
Source: BMC Ecol. 2014 May 28;14:16. doi: 10.1186/1472-6785-14-16 (PMC4047435; doi:10.1186/1472-6785-14-16)
Supplement: Additional file 2: Table S2 — Geochemical metadata reported with the Bison Pool [24] and Yellowstone National Park metagenomic datasets [25]. [file 1472-6785-14-16-S2.xlsx]

## Sheet: Sheet1
	T	pH	Na	K	Ca	Al	Fe	Mg	Cl	NH4	SO4	NO3	P	Si	B	As	Zn	Mn	S2-	O2
	(°C)		(mM)	(mM)	(mM)	(mM)	(mM)	(mM)	(mM)	(mM)	(mM)	(mM)	(mM)	(mM)	(mM)	(mM)	(mM)	(mM)	(mM)	(mM)
YNP1	75	2.1	1.1	0.38	0.68	396	227	425	0.04	685	8.74	0	5.2	5.36	0.11	2	3.1	10.2	0	0
YNP2	89	4.7	4.6	0.29	0.39	37.4	1.5	57	4.1	230	1.34	5.8	0.11	2.82	0.26	8.7	1.3	33.9	3	0
YNP3	85	4	9.5	0.64	0.08	29.6	3.6	8.6	9.7	277	1.33	12	0	5.29	0.58	19.4	1.4	1.3	7.8	0
YNP4	78	6	10.5	2	0.42	3	1.6	43.6	8.9	8424	3.79	12	0	5.58	5.85	165	0	5.3	20	0
YNP5	57	6.2	3.93	0.97	8.82	0	0.7	2132	4.4	40	5.6	4.8	87.7	0.66	0.31	24	0.3	0.2	117	0
YNP6	52	8.2	3.59	0.39	0.42	3.3	1.7	13.8	1.8	1.9	0.23	2.1	3.2	3.83	0.07	5	0.2	4.7	0	188
YNP7	52	5.8	4.12	0.44	0.47	2.7	75.5	58.8	0.89	4.2	0.23	2.2	54.9	1.38	0.04	9	0	24	0	0
YNP8	73	3.3	10.8	0.28	0.11	64.8	36.6	14	14.2	88	1.05	19	0	10.4	0.69	28.4	1.5	1.6	10	22
YNP10	71	6.5	4.42	1.1	8.4	0.7	0.4	2219	4.55	40.1	5.66	6.5	38	0.72	0.3	20	0	0.4	67	0
YNP11	82	7.9	12	0.34	0.012	8.1	0.2	0	6.6	2.3	0.14	6	9	6.11	0.24	27	0	0	0	34
YNP12	75	7.8	8.81	2.4	0.6	8.1	3.2	251	6.62	1660	3.41	9.4	0	3.4	3.09	21	0.2	1	105	0
YNP14	73	3.5	10.8	1.38	0.1	65.3	31.6	9.1	13.2	87	1.18	18.5	0	5.67	0.65	24	1	1.2	3	30
YNP15	59.9	8.2	12.6	0.64	0.02	2.9	0.1	0.8	7.3	4.4	0.18	6.6	0	4.51	0.25	26	0.5	0.1	0	141
YNP16	35	8.1	9.38	0.1	0.05	3.1	0	3.5	5.2	1.3	0.18	6.7	11.9	2.38	0.21	13	0	0	0	31
YNP18	76	6.4	1.2	0.28	0.59	0	0	451	0.037	23960	16.67	46	23	1.82	0.55	3.9	0	0	157	0
YNP19	76	4.4	11.3	0.97	0.05	8.2	0.2	3	14	296	0.74	0	0	6.7	0.77	18.8	6.4	0	16.2	0
YNP20	54	6.2	5.05	1.25	9.75	6.7	0.7	2625	5.7	40	7.2	5.6	0	0.7	0.3	23	0.3	0	117	0
BP1	93.3	7.35	12.9	0.258	0.002	19.2	0	2.72	6.11	0	0.21	50	3.07	4.58	0.216	11.8	0.0511	0.00473	4.77	5.4
BP2	79.4	7.678	13.2	0.264	0.002	19.6	0.0179	2.57	6.29	0	0.203	50	2.8	6.34	0.241	12.3	0.0612	0.00546	2.03	24
BP3	67.5	7.922	13.7	0.28	0.00177	15.3	0.0179	1.11	6.48	0	0.198	35.7	0	6.65	0.261	14.9	0	0.00473	3.12	28
BP4	65.3	7.995	13.8	0.283	0.00225	29.1	0	2.51	6.52	0	0.201	42.8	3.64	5.8	0.308	15.8	0.0324	0.00582	4.68	50
BP5	57.1	8.257	13.8	0.284	0.00225	19.1	0.0179	0	6.6	0	0.189	42.8	1.57	5.8	0.258	13.4	0.0118	0.00437	2.18	87.5
