# Supplementary material for: Merging metagenomics and geochemistry reveals environmental controls on biological diversity and evolution
Source: BMC Ecol. 2014 May 28;14:16. doi: 10.1186/1472-6785-14-16 (PMC4047435; doi:10.1186/1472-6785-14-16)
Supplement: Additional file 4: Table S3 — Mantel test p-values and significance results from comparisons between Markov cluster distance and geochemical differences for YNP metagenomes. [file 1472-6785-14-16-S4.xlsx]

## Sheet: Sheet1
	Mantel r	p-value
PCA	0.3861	0.000999
Al	0.1428	0.047952
As	0.01195	0.27772
B	0.0597	0.18681
Ca	0.07629	0.12288
Cl	0.1982	0.008991
DIC	0.2014	0.016983
DOC	0.1197	0.078921
Fe	0.1018	0.087912
K	0.05361	0.18881
Mg	0.07841	0.12088
Mn	0.1017	0.078921
NH4	-0.05893	0.7033
NO3	0.01625	0.32967
Na	0.1133	0.067932
O2	0.004841	0.37962
P	0.00471	0.38661
S2-	0.04522	0.22078
SO4	0.04897	0.21878
Si	0.1181	0.046953
T	0.3755	0.001998
Zn	0.1986	0.011988
pH	0.4844	0.000999
